# Supplementary material for: Ratiometric Fluorescence Immunoassay Based on Carbon Quantum Dots for Sensitive Detection of Malachite Green in Fish
Source: Biosensors (Basel). 2022 Dec 27;13(1):38. doi: 10.3390/bios13010038 (PMC9855656; doi:10.3390/bios13010038)
Supplement: Supplementary file 1 [file biosensors-13-00038-s001.zip]

Archive with 1 entries (1 files):
- biosensors-2095546-supplementary.pdf
